# Supplementary material for: High proton conductivity through angstrom-porous titania
Source: Nat Commun. 2024 Dec 4;15:10546. doi: 10.1038/s41467-024-54544-z (PMC11615327; doi:10.1038/s41467-024-54544-z)
Supplement: Supplementary file 3 — Source Data [file 41467_2024_54544_MOESM3_ESM.xlsx]

## Sheet: Fig.2a
Titania		hBN		Graphene
Bias (V)	Current Density (A cm^-2)	Bias (V)	Current Density (A cm^-2)	Bias (V)	Current Density (A cm^-2)
-0.1	-0.23408	-0.1	-0.0171	-0.1	-0.000840045
-0.098	-0.2308	-0.09	-0.01437	-0.09	-0.000711735
-0.096	-0.22756	-0.08	-0.01238	-0.08	-0.000646876
-0.094	-0.22466	-0.07	-0.0106	-0.07	-0.000595415
-0.092	-0.22003	-0.06	-0.00892	-0.06	-0.000551571
-0.09	-0.21622	-0.05	-0.0073	-0.05	-0.000515245
-0.088	-0.21181	-0.04	-0.00572	-0.04	-0.000484414
-0.086	-0.20776	-0.03	-0.00416	-0.03	-0.000449606
-0.084	-0.20364	-0.02	-0.00262	-0.02	-0.00041987
-0.082	-0.20008	-0.01	-0.00108	-0.01	-0.000389796
-0.08	-0.19612	0	0.000428025	0	-0.000365932
-0.078	-0.19238	0.01	0.00196	0.01	-0.00034041
-0.076	-0.18829	0.02	0.00331	0.02	-0.000319478
-0.074	-0.18357	0.03	0.00491	0.03	-0.000295453
-0.072	-0.17921	0.04	0.00647	0.04	-0.000274202
-0.07	-0.17568	0.05	0.00802	0.05	-0.000256208
-0.068	-0.17105	0.06	0.00957	0.06	-0.000233268
-0.066	-0.16575	0.07	0.01112	0.07	-0.000224862
-0.064	-0.16115	0.08	0.01187	0.08	-0.000204051
-0.062	-0.15649	0.09	0.01398	0.09	-0.000182849
-0.06	-0.15174	0.1	0.01566	0.1	-0.000165743
-0.058	-0.14731
-0.056	-0.14202
-0.054	-0.13727
-0.052	-0.13284
-0.05	-0.12779
-0.048	-0.12268
-0.046	-0.11758
-0.044	-0.11319
-0.042	-0.10809
-0.04	-0.10321
-0.038	-0.09822
-0.036	-0.09318
-0.034	-0.08844
-0.032	-0.08314
-0.03	-0.07806
-0.028	-0.07296
-0.026	-0.06817
-0.024	-0.06303
-0.022	-0.05801
-0.02	-0.05345
-0.018	-0.04847
-0.016	-0.04327
-0.014	-0.03827
-0.012	-0.03359
-0.01	-0.02822
-0.008	-0.02294
-0.006	-0.01738
-0.004	-0.01192
-0.002	-0.00713
0	-0.00178
0.002	0.00312
0.004	0.00791
0.006	0.01302
0.008	0.01814
0.01	0.02304
0.012	0.02808
0.014	0.03345
0.016	0.03903
0.018	0.04441
0.02	0.04945
0.022	0.0546
0.024	0.05986
0.026	0.06482
0.028	0.07051
0.03	0.0758
0.032	0.08075
0.034	0.0857
0.036	0.09107
0.038	0.09615
0.04	0.10156
0.042	0.10686
0.044	0.11189
0.046	0.11711
0.048	0.12244
0.05	0.12782
0.052	0.13317
0.054	0.13838
0.056	0.14385
0.058	0.14931
0.06	0.15499
0.062	0.16045
0.064	0.16605
0.066	0.17163
0.068	0.17703
0.07	0.18255
0.072	0.18793
0.074	0.19337
0.076	0.19899
0.078	0.20455
0.08	0.21007
0.082	0.21576
0.084	0.22151
0.086	0.22713
0.088	0.2328
0.09	0.23877
0.092	0.24393
0.094	0.24959
0.096	0.25533
0.098	0.26063
0.1	0.26644

## Sheet: Fig.2b
	Areal Conductivity (S cm^-2)								Average (S cm^-2)	SD (S cm^-2)
	1st	2nd	3rd	4th	5th	6th	7th	8th
Titania	2.53	2.99	0.82	2.39	1.84	1	2.75	1.82	2.0175	0.79494
hBN	-	-	-	-	-	-	-	-	0.141	0.05
Graphene	-	-	-	-	-	-	-	-	0.00311	0.000544

## Sheet: Fig.2c
Temperature (℃)	1000/T (K^-1)	Areal Conductivity (S cm^-2)		Fitted Curves			Inset
23	3.37838	2.96505		1000/T (K^-1)	Areal Conductivity (S cm^-2)		23 ℃		43 ℃		61 ℃
33	3.26797	4.71392		2.98	14.1783		Bias (V)	Current Density (A cm^-2)	Bias (V)	Current Density (A cm^-2)	Bias (V)	Current Density (A cm^-2)
43	3.16456	6.95392		2.98042	14.155		-0.1	-0.32378	-0.1	-1.42127	-0.1	-0.77704
52	3.07692	9.27689		2.98084	14.1318		-0.096	-0.31056	-0.096	-1.37657	-0.098	-0.76301
61	2.99401	13.7636		2.98126	14.1086		-0.092	-0.29751	-0.092	-1.33593	-0.096	-0.74854
				2.98168	14.0855		-0.088	-0.28458	-0.088	-1.29517	-0.094	-0.73401
				2.9821	14.0624		-0.084	-0.27167	-0.084	-1.2519	-0.092	-0.71921
				2.98252	14.0394		-0.08	-0.25865	-0.08	-1.20643	-0.09	-0.70426
				2.98294	14.0163		-0.076	-0.24555	-0.076	-1.15962	-0.088	-0.689
				2.98336	13.9933		-0.072	-0.23211	-0.072	-1.10976	-0.086	-0.67395
				2.98378	13.9704		-0.068	-0.21909	-0.068	-1.05783	-0.084	-0.65835
				2.9842	13.9475		-0.064	-0.20504	-0.064	-1.00343	-0.082	-0.64242
				2.98462	13.9246		-0.06	-0.19075	-0.06	-0.94664	-0.08	-0.62652
				2.98505	13.9018		-0.056	-0.17635	-0.056	-0.88773	-0.078	-0.61033
				2.98547	13.879		-0.052	-0.16177	-0.052	-0.82736	-0.076	-0.59414
				2.98589	13.8562		-0.048	-0.14718	-0.048	-0.76543	-0.074	-0.57747
				2.98631	13.8335		-0.044	-0.1327	-0.044	-0.7023	-0.072	-0.5647
				2.98673	13.8109		-0.04	-0.11831	-0.04	-0.63865	-0.07	-0.54565
				2.98715	13.7882		-0.036	-0.10433	-0.036	-0.57172	-0.068	-0.53489
				2.98757	13.7656		-0.032	-0.09067	-0.032	-0.51005	-0.066	-0.51907
				2.98799	13.743		-0.028	-0.07739	-0.028	-0.44607	-0.064	-0.50246
				2.98841	13.7205		-0.024	-0.06525	-0.024	-0.38233	-0.062	-0.48574
				2.98883	13.698		-0.02	-0.05265	-0.02	-0.31833	-0.06	-0.46897
				2.98925	13.6755		-0.016	-0.04062	-0.016	-0.25484	-0.058	-0.4523
				2.98967	13.6531		-0.012	-0.02917	-0.012	-0.19179	-0.056	-0.43549
				2.99009	13.6307		-0.008	-0.01793	-0.008	-0.1282	-0.054	-0.41866
				2.99051	13.6084		-0.004	-0.00719	-0.004	-0.06605	-0.052	-0.4141
				2.99093	13.5861		0	0.00329	0	-0.0052	-0.05	-0.39798
				2.99135	13.5638		0.004	0.01331	0.004	0.05542	-0.048	-0.3823
				2.99177	13.5416		0.008	0.02325	0.008	0.11456	-0.046	-0.36576
				2.99219	13.5193		0.012	0.03299	0.012	0.17379	-0.044	-0.34912
				2.99261	13.4972		0.016	0.04281	0.016	0.23115	-0.042	-0.33229
				2.99303	13.475		0.02	0.05143	0.02	0.28746	-0.04	-0.3157
				2.99345	13.453		0.024	0.06174	0.024	0.3434	-0.038	-0.29885
				2.99387	13.4309		0.028	0.07217	0.028	0.39726	-0.036	-0.2823
				2.99429	13.4089		0.032	0.08302	0.032	0.44936	-0.034	-0.26581
				2.99471	13.3869		0.036	0.09392	0.036	0.50091	-0.032	-0.2491
				2.99514	13.365		0.04	0.10516	0.04	0.55063	-0.03	-0.23242
				2.99556	13.343		0.044	0.11654	0.044	0.60048	-0.028	-0.21615
				2.99598	13.3212		0.048	0.12811	0.048	0.64748	-0.026	-0.19989
				2.9964	13.2993		0.052	0.13966	0.052	0.69457	-0.024	-0.18362
				2.99682	13.2775		0.056	0.15126	0.056	0.73866	-0.022	-0.16693
				2.99724	13.2557		0.06	0.16273	0.06	0.78342	-0.02	-0.15093
				2.99766	13.234		0.064	0.17185	0.064	0.82579	-0.018	-0.13479
				2.99808	13.2123		0.068	0.18342	0.068	0.86728	-0.016	-0.11929
				2.9985	13.1906		0.072	0.19497	0.072	0.9075	-0.014	-0.10303
				2.99892	13.169		0.076	0.20627	0.076	0.9469	-0.012	-0.08739
				2.99934	13.1474		0.08	0.21749	0.08	0.98374	-0.01	-0.07198
				2.99976	13.1259		0.084	0.22879	0.084	1.02318	-0.008	-0.05635
				3.00018	13.1043		0.088	0.23987	0.088	1.06006	-0.006	-0.04109
				3.0006	13.0829		0.092	0.25092	0.092	1.09502	-0.004	-0.026
				3.00102	13.0614		0.096	0.26198	0.096	1.12975	-0.002	-0.01101
				3.00144	13.04		0.1	0.27298	0.1	1.16336	0	0.00329
				3.00186	13.0186						0.002	0.01824
				3.00228	12.9973						0.004	0.03262
				3.0027	12.9759						0.006	0.04685
				3.00312	12.9547						0.008	0.06124
				3.00354	12.9334						0.01	0.07557
				3.00396	12.9122						0.012	0.08477
				3.00438	12.8911						0.014	0.0982
				3.0048	12.8699						0.016	0.11237
				3.00523	12.8488						0.018	0.12621
				3.00565	12.8278						0.02	0.13883
				3.00607	12.8067						0.022	0.15251
				3.00649	12.7857						0.024	0.16576
				3.00691	12.7648						0.026	0.17815
				3.00733	12.7438						0.028	0.19205
				3.00775	12.7229						0.03	0.20458
				3.00817	12.7021						0.032	0.21666
				3.00859	12.6813						0.034	0.22876
				3.00901	12.6605						0.036	0.24194
				3.00943	12.6397						0.038	0.25275
				3.00985	12.619						0.04	0.26553
				3.01027	12.5983						0.042	0.27777
				3.01069	12.5776						0.044	0.28974
				3.01111	12.557						0.046	0.30027
				3.01153	12.5364						0.048	0.31191
				3.01195	12.5159						0.05	0.32354
				3.01237	12.4953						0.052	0.33449
				3.01279	12.4748						0.054	0.34501
				3.01321	12.4544						0.056	0.35688
				3.01363	12.434						0.058	0.36825
				3.01405	12.4136						0.06	0.37758
				3.01447	12.3932						0.062	0.38899
				3.01489	12.3729						0.064	0.39784
				3.01532	12.3526						0.066	0.40977
				3.01574	12.3324						0.068	0.42128
				3.01616	12.3122						0.07	0.4313
				3.01658	12.292						0.072	0.441
				3.017	12.2718						0.074	0.45226
				3.01742	12.2517						0.076	0.46012
				3.01784	12.2316						0.078	0.47146
				3.01826	12.2116						0.08	0.48106
				3.01868	12.1915						0.082	0.49071
				3.0191	12.1715						0.084	0.50072
				3.01952	12.1516						0.086	0.51002
				3.01994	12.1317						0.088	0.52016
				3.02036	12.1118						0.09	0.52895
				3.02078	12.0919						0.092	0.5372
				3.0212	12.0721						0.094	0.5474
				3.02162	12.0523						0.096	0.55617
				3.02204	12.0325						0.098	0.56494
				3.02246	12.0128						0.1	0.57464
				3.02288	11.9931
				3.0233	11.9734
				3.02372	11.9538
				3.02414	11.9342
				3.02456	11.9146
				3.02498	11.8951
				3.02541	11.8756
				3.02583	11.8561
				3.02625	11.8367
				3.02667	11.8173
				3.02709	11.7979
				3.02751	11.7786
				3.02793	11.7592
				3.02835	11.74
				3.02877	11.7207
				3.02919	11.7015
				3.02961	11.6823
				3.03003	11.6632
				3.03045	11.644
				3.03087	11.625
				3.03129	11.6059
				3.03171	11.5869
				3.03213	11.5679
				3.03255	11.5489
				3.03297	11.53
				3.03339	11.5111
				3.03381	11.4922
				3.03423	11.4733
				3.03465	11.4545
				3.03508	11.4358
				3.0355	11.417
				3.03592	11.3983
				3.03634	11.3796
				3.03676	11.3609
				3.03718	11.3423
				3.0376	11.3237
				3.03802	11.3051
				3.03844	11.2866
				3.03886	11.2681
				3.03928	11.2496
				3.0397	11.2312
				3.04012	11.2128
				3.04054	11.1944
				3.04096	11.176
				3.04138	11.1577
				3.0418	11.1394
				3.04222	11.1211
				3.04264	11.1029
				3.04306	11.0847
				3.04348	11.0665
				3.0439	11.0484
				3.04432	11.0303
				3.04474	11.0122
				3.04517	10.9941
				3.04559	10.9761
				3.04601	10.9581
				3.04643	10.9401
				3.04685	10.9222
				3.04727	10.9043
				3.04769	10.8864
				3.04811	10.8686
				3.04853	10.8507
				3.04895	10.833
				3.04937	10.8152
				3.04979	10.7975
				3.05021	10.7797
				3.05063	10.7621
				3.05105	10.7444
				3.05147	10.7268
				3.05189	10.7092
				3.05231	10.6917
				3.05273	10.6741
				3.05315	10.6566
				3.05357	10.6392
				3.05399	10.6217
				3.05441	10.6043
				3.05483	10.5869
				3.05526	10.5696
				3.05568	10.5522
				3.0561	10.5349
				3.05652	10.5176
				3.05694	10.5004
				3.05736	10.4832
				3.05778	10.466
				3.0582	10.4488
				3.05862	10.4317
				3.05904	10.4146
				3.05946	10.3975
				3.05988	10.3805
				3.0603	10.3635
				3.06072	10.3465
				3.06114	10.3295
				3.06156	10.3126
				3.06198	10.2957
				3.0624	10.2788
				3.06282	10.2619
				3.06324	10.2451
				3.06366	10.2283
				3.06408	10.2115
				3.0645	10.1948
				3.06492	10.1781
				3.06535	10.1614
				3.06577	10.1447
				3.06619	10.1281
				3.06661	10.1115
				3.06703	10.0949
				3.06745	10.0784
				3.06787	10.0618
				3.06829	10.0453
				3.06871	10.0289
				3.06913	10.0124
				3.06955	9.996
				3.06997	9.97961
				3.07039	9.96325
				3.07081	9.94692
				3.07123	9.93061
				3.07165	9.91432
				3.07207	9.89807
				3.07249	9.88184
				3.07291	9.86564
				3.07333	9.84946
				3.07375	9.83331
				3.07417	9.81719
				3.07459	9.80109
				3.07502	9.78502
				3.07544	9.76898
				3.07586	9.75296
				3.07628	9.73697
				3.0767	9.72101
				3.07712	9.70507
				3.07754	9.68915
				3.07796	9.67327
				3.07838	9.65741
				3.0788	9.64157
				3.07922	9.62576
				3.07964	9.60998
				3.08006	9.59423
				3.08048	9.57849
				3.0809	9.56279
				3.08132	9.54711
				3.08174	9.53146
				3.08216	9.51583
				3.08258	9.50023
				3.083	9.48465
				3.08342	9.4691
				3.08384	9.45357
				3.08426	9.43807
				3.08468	9.4226
				3.08511	9.40715
				3.08553	9.39172
				3.08595	9.37633
				3.08637	9.36095
				3.08679	9.3456
				3.08721	9.33028
				3.08763	9.31498
				3.08805	9.29971
				3.08847	9.28446
				3.08889	9.26924
				3.08931	9.25404
				3.08973	9.23887
				3.09015	9.22372
				3.09057	9.2086
				3.09099	9.1935
				3.09141	9.17842
				3.09183	9.16337
				3.09225	9.14835
				3.09267	9.13335
				3.09309	9.11838
				3.09351	9.10342
				3.09393	9.0885
				3.09435	9.0736
				3.09477	9.05872
				3.0952	9.04387
				3.09562	9.02904
				3.09604	9.01423
				3.09646	8.99945
				3.09688	8.9847
				3.0973	8.96997
				3.09772	8.95526
				3.09814	8.94058
				3.09856	8.92592
				3.09898	8.91128
				3.0994	8.89667
				3.09982	8.88208
				3.10024	8.86752
				3.10066	8.85298
				3.10108	8.83847
				3.1015	8.82398
				3.10192	8.80951
				3.10234	8.79506
				3.10276	8.78064
				3.10318	8.76625
				3.1036	8.75187
				3.10402	8.73752
				3.10444	8.7232
				3.10486	8.70889
				3.10529	8.69461
				3.10571	8.68036
				3.10613	8.66613
				3.10655	8.65192
				3.10697	8.63773
				3.10739	8.62357
				3.10781	8.60943
				3.10823	8.59531
				3.10865	8.58122
				3.10907	8.56715
				3.10949	8.5531
				3.10991	8.53908
				3.11033	8.52508
				3.11075	8.5111
				3.11117	8.49715
				3.11159	8.48321
				3.11201	8.46931
				3.11243	8.45542
				3.11285	8.44156
				3.11327	8.42771
				3.11369	8.4139
				3.11411	8.4001
				3.11453	8.38633
				3.11495	8.37258
				3.11538	8.35885
				3.1158	8.34514
				3.11622	8.33146
				3.11664	8.3178
				3.11706	8.30416
				3.11748	8.29055
				3.1179	8.27695
				3.11832	8.26338
				3.11874	8.24983
				3.11916	8.23631
				3.11958	8.2228
				3.12	8.20932
				3.12042	8.19586
				3.12084	8.18242
				3.12126	8.16901
				3.12168	8.15561
				3.1221	8.14224
				3.12252	8.12889
				3.12294	8.11556
				3.12336	8.10226
				3.12378	8.08897
				3.1242	8.07571
				3.12462	8.06247
				3.12505	8.04925
				3.12547	8.03605
				3.12589	8.02287
				3.12631	8.00972
				3.12673	7.99659
				3.12715	7.98348
				3.12757	7.97039
				3.12799	7.95732
				3.12841	7.94427
				3.12883	7.93125
				3.12925	7.91824
				3.12967	7.90526
				3.13009	7.8923
				3.13051	7.87936
				3.13093	7.86644
				3.13135	7.85354
				3.13177	7.84066
				3.13219	7.82781
				3.13261	7.81497
				3.13303	7.80216
				3.13345	7.78937
				3.13387	7.77659
				3.13429	7.76384
				3.13471	7.75111
				3.13514	7.73841
				3.13556	7.72572
				3.13598	7.71305
				3.1364	7.7004
				3.13682	7.68778
				3.13724	7.67517
				3.13766	7.66259
				3.13808	7.65003
				3.1385	7.63748
				3.13892	7.62496
				3.13934	7.61246
				3.13976	7.59998
				3.14018	7.58752
				3.1406	7.57507
				3.14102	7.56265
				3.14144	7.55025
				3.14186	7.53788
				3.14228	7.52552
				3.1427	7.51318
				3.14312	7.50086
				3.14354	7.48856
				3.14396	7.47628
				3.14438	7.46402
				3.1448	7.45178
				3.14523	7.43957
				3.14565	7.42737
				3.14607	7.41519
				3.14649	7.40303
				3.14691	7.39089
				3.14733	7.37878
				3.14775	7.36668
				3.14817	7.3546
				3.14859	7.34254
				3.14901	7.3305
				3.14943	7.31848
				3.14985	7.30648
				3.15027	7.2945
				3.15069	7.28254
				3.15111	7.2706
				3.15153	7.25868
				3.15195	7.24678
				3.15237	7.2349
				3.15279	7.22304
				3.15321	7.21119
				3.15363	7.19937
				3.15405	7.18757
				3.15447	7.17578
				3.15489	7.16401
				3.15532	7.15227
				3.15574	7.14054
				3.15616	7.12883
				3.15658	7.11715
				3.157	7.10548
				3.15742	7.09383
				3.15784	7.08219
				3.15826	7.07058
				3.15868	7.05899
				3.1591	7.04742
				3.15952	7.03586
				3.15994	7.02432
				3.16036	7.01281
				3.16078	7.00131
				3.1612	6.98983
				3.16162	6.97837
				3.16204	6.96693
				3.16246	6.9555
				3.16288	6.9441
				3.1633	6.93271
				3.16372	6.92135
				3.16414	6.91
				3.16456	6.89867
				3.16498	6.88736
				3.16541	6.87607
				3.16583	6.86479
				3.16625	6.85354
				3.16667	6.8423
				3.16709	6.83108
				3.16751	6.81988
				3.16793	6.8087
				3.16835	6.79753
				3.16877	6.78639
				3.16919	6.77526
				3.16961	6.76415
				3.17003	6.75306
				3.17045	6.74199
				3.17087	6.73094
				3.17129	6.7199
				3.17171	6.70888
				3.17213	6.69788
				3.17255	6.6869
				3.17297	6.67594
				3.17339	6.66499
				3.17381	6.65406
				3.17423	6.64315
				3.17465	6.63226
				3.17508	6.62138
				3.1755	6.61053
				3.17592	6.59969
				3.17634	6.58887
				3.17676	6.57807
				3.17718	6.56728
				3.1776	6.55651
				3.17802	6.54576
				3.17844	6.53503
				3.17886	6.52431
				3.17928	6.51362
				3.1797	6.50294
				3.18012	6.49227
				3.18054	6.48163
				3.18096	6.471
				3.18138	6.46039
				3.1818	6.4498
				3.18222	6.43922
				3.18264	6.42867
				3.18306	6.41813
				3.18348	6.4076
				3.1839	6.3971
				3.18432	6.38661
				3.18474	6.37614
				3.18517	6.36568
				3.18559	6.35525
				3.18601	6.34483
				3.18643	6.33442
				3.18685	6.32404
				3.18727	6.31367
				3.18769	6.30332
				3.18811	6.29298
				3.18853	6.28266
				3.18895	6.27236
				3.18937	6.26208
				3.18979	6.25181
				3.19021	6.24156
				3.19063	6.23132
				3.19105	6.22111
				3.19147	6.21091
				3.19189	6.20072
				3.19231	6.19056
				3.19273	6.18041
				3.19315	6.17027
				3.19357	6.16016
				3.19399	6.15006
				3.19441	6.13997
				3.19483	6.12991
				3.19526	6.11986
				3.19568	6.10982
				3.1961	6.0998
				3.19652	6.0898
				3.19694	6.07982
				3.19736	6.06985
				3.19778	6.0599
				3.1982	6.04996
				3.19862	6.04004
				3.19904	6.03014
				3.19946	6.02025
				3.19988	6.01038
				3.2003	6.00052
				3.20072	5.99069
				3.20114	5.98086
				3.20156	5.97106
				3.20198	5.96127
				3.2024	5.95149
				3.20282	5.94173
				3.20324	5.93199
				3.20366	5.92227
				3.20408	5.91256
				3.2045	5.90286
				3.20492	5.89318
				3.20535	5.88352
				3.20577	5.87387
				3.20619	5.86424
				3.20661	5.85463
				3.20703	5.84503
				3.20745	5.83545
				3.20787	5.82588
				3.20829	5.81633
				3.20871	5.80679
				3.20913	5.79727
				3.20955	5.78776
				3.20997	5.77827
				3.21039	5.7688
				3.21081	5.75934
				3.21123	5.7499
				3.21165	5.74047
				3.21207	5.73106
				3.21249	5.72166
				3.21291	5.71228
				3.21333	5.70291
				3.21375	5.69356
				3.21417	5.68423
				3.21459	5.67491
				3.21502	5.6656
				3.21544	5.65631
				3.21586	5.64704
				3.21628	5.63778
				3.2167	5.62854
				3.21712	5.61931
				3.21754	5.61009
				3.21796	5.6009
				3.21838	5.59171
				3.2188	5.58254
				3.21922	5.57339
				3.21964	5.56425
				3.22006	5.55513
				3.22048	5.54602
				3.2209	5.53693
				3.22132	5.52785
				3.22174	5.51879
				3.22216	5.50974
				3.22258	5.5007
				3.223	5.49168
				3.22342	5.48268
				3.22384	5.47369
				3.22426	5.46472
				3.22468	5.45576
				3.22511	5.44681
				3.22553	5.43788
				3.22595	5.42896
				3.22637	5.42006
				3.22679	5.41118
				3.22721	5.4023
				3.22763	5.39345
				3.22805	5.3846
				3.22847	5.37577
				3.22889	5.36696
				3.22931	5.35816
				3.22973	5.34937
				3.23015	5.3406
				3.23057	5.33185
				3.23099	5.32311
				3.23141	5.31438
				3.23183	5.30566
				3.23225	5.29696
				3.23267	5.28828
				3.23309	5.27961
				3.23351	5.27095
				3.23393	5.26231
				3.23435	5.25368
				3.23477	5.24507
				3.2352	5.23647
				3.23562	5.22788
				3.23604	5.21931
				3.23646	5.21075
				3.23688	5.20221
				3.2373	5.19368
				3.23772	5.18516
				3.23814	5.17666
				3.23856	5.16817
				3.23898	5.1597
				3.2394	5.15124
				3.23982	5.14279
				3.24024	5.13436
				3.24066	5.12594
				3.24108	5.11754
				3.2415	5.10915
				3.24192	5.10077
				3.24234	5.09241
				3.24276	5.08406
				3.24318	5.07572
				3.2436	5.0674
				3.24402	5.05909
				3.24444	5.0508
				3.24486	5.04252
				3.24529	5.03425
				3.24571	5.02599
				3.24613	5.01775
				3.24655	5.00953
				3.24697	5.00131
				3.24739	4.99311
				3.24781	4.98493
				3.24823	4.97675
				3.24865	4.96859
				3.24907	4.96045
				3.24949	4.95231
				3.24991	4.94419
				3.25033	4.93609
				3.25075	4.92799
				3.25117	4.91991
				3.25159	4.91185
				3.25201	4.90379
				3.25243	4.89575
				3.25285	4.88772
				3.25327	4.87971
				3.25369	4.87171
				3.25411	4.86372
				3.25453	4.85575
				3.25495	4.84779
				3.25538	4.83984
				3.2558	4.8319
				3.25622	4.82398
				3.25664	4.81607
				3.25706	4.80817
				3.25748	4.80029
				3.2579	4.79242
				3.25832	4.78456
				3.25874	4.77672
				3.25916	4.76889
				3.25958	4.76107
				3.26	4.75326
				3.26042	4.74547
				3.26084	4.73769
				3.26126	4.72992
				3.26168	4.72216
				3.2621	4.71442
				3.26252	4.70669
				3.26294	4.69897
				3.26336	4.69127
				3.26378	4.68358
				3.2642	4.6759
				3.26462	4.66823
				3.26505	4.66058
				3.26547	4.65293
				3.26589	4.64531
				3.26631	4.63769
				3.26673	4.63009
				3.26715	4.62249
				3.26757	4.61491
				3.26799	4.60735
				3.26841	4.59979
				3.26883	4.59225
				3.26925	4.58472
				3.26967	4.5772
				3.27009	4.5697
				3.27051	4.56221
				3.27093	4.55473
				3.27135	4.54726
				3.27177	4.5398
				3.27219	4.53236
				3.27261	4.52493
				3.27303	4.51751
				3.27345	4.5101
				3.27387	4.50271
				3.27429	4.49533
				3.27471	4.48795
				3.27514	4.4806
				3.27556	4.47325
				3.27598	4.46592
				3.2764	4.45859
				3.27682	4.45128
				3.27724	4.44398
				3.27766	4.4367
				3.27808	4.42942
				3.2785	4.42216
				3.27892	4.41491
				3.27934	4.40767
				3.27976	4.40044
				3.28018	4.39323
				3.2806	4.38603
				3.28102	4.37883
				3.28144	4.37166
				3.28186	4.36449
				3.28228	4.35733
				3.2827	4.35019
				3.28312	4.34305
				3.28354	4.33593
				3.28396	4.32882
				3.28438	4.32173
				3.2848	4.31464
				3.28523	4.30757
				3.28565	4.3005
				3.28607	4.29345
				3.28649	4.28641
				3.28691	4.27938
				3.28733	4.27237
				3.28775	4.26536
				3.28817	4.25837
				3.28859	4.25139
				3.28901	4.24442
				3.28943	4.23746
				3.28985	4.23051
				3.29027	4.22357
				3.29069	4.21665
				3.29111	4.20973
				3.29153	4.20283
				3.29195	4.19594
				3.29237	4.18906
				3.29279	4.18219
				3.29321	4.17534
				3.29363	4.16849
				3.29405	4.16166
				3.29447	4.15483
				3.29489	4.14802
				3.29532	4.14122
				3.29574	4.13443
				3.29616	4.12765
				3.29658	4.12088
				3.297	4.11412
				3.29742	4.10738
				3.29784	4.10064
				3.29826	4.09392
				3.29868	4.08721
				3.2991	4.08051
				3.29952	4.07382
				3.29994	4.06714
				3.30036	4.06047
				3.30078	4.05381
				3.3012	4.04716
				3.30162	4.04053
				3.30204	4.0339
				3.30246	4.02729
				3.30288	4.02069
				3.3033	4.01409
				3.30372	4.00751
				3.30414	4.00094
				3.30456	3.99438
				3.30498	3.98783
				3.30541	3.98129
				3.30583	3.97477
				3.30625	3.96825
				3.30667	3.96174
				3.30709	3.95525
				3.30751	3.94876
				3.30793	3.94229
				3.30835	3.93582
				3.30877	3.92937
				3.30919	3.92293
				3.30961	3.9165
				3.31003	3.91007
				3.31045	3.90366
				3.31087	3.89726
				3.31129	3.89087
				3.31171	3.88449
				3.31213	3.87812
				3.31255	3.87177
				3.31297	3.86542
				3.31339	3.85908
				3.31381	3.85275
				3.31423	3.84644
				3.31465	3.84013
				3.31508	3.83383
				3.3155	3.82755
				3.31592	3.82127
				3.31634	3.81501
				3.31676	3.80875
				3.31718	3.80251
				3.3176	3.79627
				3.31802	3.79005
				3.31844	3.78383
				3.31886	3.77763
				3.31928	3.77143
				3.3197	3.76525
				3.32012	3.75908
				3.32054	3.75291
				3.32096	3.74676
				3.32138	3.74062
				3.3218	3.73448
				3.32222	3.72836
				3.32264	3.72225
				3.32306	3.71614
				3.32348	3.71005
				3.3239	3.70397
				3.32432	3.6979
				3.32474	3.69183
				3.32517	3.68578
				3.32559	3.67974
				3.32601	3.6737
				3.32643	3.66768
				3.32685	3.66167
				3.32727	3.65566
				3.32769	3.64967
				3.32811	3.64368
				3.32853	3.63771
				3.32895	3.63174
				3.32937	3.62579
				3.32979	3.61985
				3.33021	3.61391
				3.33063	3.60798
				3.33105	3.60207
				3.33147	3.59616
				3.33189	3.59027
				3.33231	3.58438
				3.33273	3.5785
				3.33315	3.57264
				3.33357	3.56678
				3.33399	3.56093
				3.33441	3.55509
				3.33483	3.54926
				3.33526	3.54344
				3.33568	3.53763
				3.3361	3.53183
				3.33652	3.52604
				3.33694	3.52026
				3.33736	3.51449
				3.33778	3.50873
				3.3382	3.50297
				3.33862	3.49723
				3.33904	3.4915
				3.33946	3.48577
				3.33988	3.48006
				3.3403	3.47435
				3.34072	3.46865
				3.34114	3.46297
				3.34156	3.45729
				3.34198	3.45162
				3.3424	3.44596
				3.34282	3.44031
				3.34324	3.43467
				3.34366	3.42904
				3.34408	3.42342
				3.3445	3.4178
				3.34492	3.4122
				3.34535	3.4066
				3.34577	3.40102
				3.34619	3.39544
				3.34661	3.38987
				3.34703	3.38432
				3.34745	3.37877
				3.34787	3.37323
				3.34829	3.3677
				3.34871	3.36218
				3.34913	3.35666
				3.34955	3.35116
				3.34997	3.34566
				3.35039	3.34018
				3.35081	3.3347
				3.35123	3.32923
				3.35165	3.32378
				3.35207	3.31833
				3.35249	3.31289
				3.35291	3.30745
				3.35333	3.30203
				3.35375	3.29662
				3.35417	3.29121
				3.35459	3.28581
				3.35502	3.28043
				3.35544	3.27505
				3.35586	3.26968
				3.35628	3.26432
				3.3567	3.25897
				3.35712	3.25362
				3.35754	3.24829
				3.35796	3.24296
				3.35838	3.23764
				3.3588	3.23234
				3.35922	3.22704
				3.35964	3.22174
				3.36006	3.21646
				3.36048	3.21119
				3.3609	3.20592
				3.36132	3.20067
				3.36174	3.19542
				3.36216	3.19018
				3.36258	3.18495
				3.363	3.17973
				3.36342	3.17451
				3.36384	3.16931
				3.36426	3.16411
				3.36468	3.15892
				3.36511	3.15375
				3.36553	3.14857
				3.36595	3.14341
				3.36637	3.13826
				3.36679	3.13311
				3.36721	3.12798
				3.36763	3.12285
				3.36805	3.11773
				3.36847	3.11261
				3.36889	3.10751
				3.36931	3.10242
				3.36973	3.09733
				3.37015	3.09225
				3.37057	3.08718
				3.37099	3.08212
				3.37141	3.07707
				3.37183	3.07202
				3.37225	3.06698
				3.37267	3.06195
				3.37309	3.05693
				3.37351	3.05192
				3.37393	3.04692
				3.37435	3.04192
				3.37477	3.03693
				3.3752	3.03195
				3.37562	3.02698
				3.37604	3.02202
				3.37646	3.01707
				3.37688	3.01212
				3.3773	3.00718
				3.37772	3.00225
				3.37814	2.99733
				3.37856	2.99241
				3.37898	2.98751
				3.3794	2.98261
				3.37982	2.97772
				3.38024	2.97284
				3.38066	2.96796
				3.38108	2.96309
				3.3815	2.95824
				3.38192	2.95339
				3.38234	2.94854
				3.38276	2.94371
				3.38318	2.93888
				3.3836	2.93406
				3.38402	2.92925
				3.38444	2.92445
				3.38486	2.91966
				3.38529	2.91487
				3.38571	2.91009
				3.38613	2.90532
				3.38655	2.90055
				3.38697	2.8958
				3.38739	2.89105
				3.38781	2.88631
				3.38823	2.88158
				3.38865	2.87685
				3.38907	2.87214
				3.38949	2.86743
				3.38991	2.86273
				3.39033	2.85803
				3.39075	2.85335
				3.39117	2.84867
				3.39159	2.844
				3.39201	2.83933
				3.39243	2.83468
				3.39285	2.83003
				3.39327	2.82539
				3.39369	2.82076
				3.39411	2.81613
				3.39453	2.81151
				3.39495	2.80691
				3.39538	2.8023
				3.3958	2.79771
				3.39622	2.79312
				3.39664	2.78854
				3.39706	2.78397
				3.39748	2.7794
				3.3979	2.77485
				3.39832	2.7703
				3.39874	2.76576
				3.39916	2.76122
				3.39958	2.75669
				3.4	2.75217

## Sheet: Fig.3
In H2				In H2 Fitted Curves			In vacuum				Inset
Temperature (℃)	1000/T (K^-1)	Areal Conductivity (S cm^-2)		1000/T (K^-1)	Areal Conductivity (S cm^-2)		Temperature (℃)	1000/T (K^-1)	Areal Conductivity (S cm^-2)		39 ℃		138 ℃
24.85	3.3557	0.74447		2	109.251		20	3.41122	0.0018		Bias (V)	Current Density (A cm^-2)	Bias (V)	Current Density (A cm^-2)
38.85	3.20513	0.91002		2.0015	108.571		40	3.19336	0.00214		0.1	0.10393	0.1	1.41656
47.85	3.11526	1.01759		2.003	107.895		60	3.00165	0.00255		0.096	0.10006	0.096	1.33475
60.85	2.99401	1.48154		2.0045	107.224		80	2.83166	0.00318		0.092	0.09487	0.092	1.28198
70.85	2.90698	1.98728		2.00601	106.557		100	2.67989	0.00441		0.088	0.08973	0.088	1.24662
84.85	2.7933	3.01421		2.00751	105.894		120	2.54356	0.00843		0.084	0.08459	0.084	1.16189
99.85	2.68097	4.56506		2.00901	105.235		140	2.42043	0.01543		0.08	0.08019	0.08	1.10647
113.85	2.58398	6.70986		2.01051	104.58		160	2.30867	0.02853		0.076	0.07508	0.076	1.05127
124.85	2.51256	9.70352		2.01201	103.93		180	2.20677	0.05775		0.072	0.07047	0.072	1.00847
137.85	2.43309	14.4224		2.01351	103.283		200	2.11349	0.13113		0.068	0.06563	0.068	0.96066
153.85	2.34192	23.8772		2.01502	102.64						0.064	0.06167	0.064	0.91033
166.85	2.27273	44.1759		2.01652	102.002						0.06	0.05718	0.06	0.86475
171.85	2.24719	54.9382		2.01802	101.367						0.056	0.05265	0.056	0.75278
193	2.14523	107.036		2.01952	100.736						0.052	0.04854	0.052	0.68974
				2.02102	100.11						0.048	0.04458	0.048	0.6489
				2.02252	99.4868						0.044	0.04078	0.044	0.58821
				2.02402	98.8678						0.04	0.03659	0.04	0.52191
				2.02553	98.2527						0.036	0.03308	0.036	0.47483
				2.02703	97.6413						0.032	0.02989	0.032	0.41916
				2.02853	97.0338						0.028	0.02809	0.028	0.3685
				2.03003	96.4301						0.024	0.02293	0.024	0.31171
				2.03153	95.8301						0.02	0.02033	0.02	0.25459
				2.03303	95.2339						0.016	0.01584	0.016	0.19743
				2.03453	94.6414						0.012	0.01246	0.012	0.14732
				2.03604	94.0525						0.008	0.00941	0.008	0.08879
				2.03754	93.4673						0.004	0.00609	0.004	0.03654
				2.03904	92.8858						0	0.00255	0	-0.01622
				2.04054	92.3079						-0.004	-0.000503114	-0.004	-0.07528
				2.04204	91.7335						-0.008	-0.00347	-0.008	-0.13216
				2.04354	91.1628						-0.012	-0.00619	-0.012	-0.19439
				2.04505	90.5956						-0.016	-0.01029	-0.016	-0.25497
				2.04655	90.0319						-0.02	-0.01395	-0.02	-0.30992
				2.04805	89.4717						-0.024	-0.01629	-0.024	-0.37793
				2.04955	88.9151						-0.028	-0.02118	-0.028	-0.44126
				2.05105	88.3618						-0.032	-0.02293	-0.032	-0.49817
				2.05255	87.8121						-0.036	-0.02497	-0.036	-0.53047
				2.05405	87.2657						-0.04	-0.0284	-0.04	-0.59225
				2.05556	86.7228						-0.044	-0.03067	-0.044	-0.66335
				2.05706	86.1832						-0.048	-0.0337	-0.048	-0.70583
				2.05856	85.647						-0.052	-0.03683	-0.052	-0.75918
				2.06006	85.1141						-0.056	-0.03964	-0.056	-0.86045
				2.06156	84.5845						-0.06	-0.04485	-0.06	-0.93337
				2.06306	84.0582						-0.064	-0.04799	-0.064	-0.94471
				2.06456	83.5352						-0.068	-0.05196	-0.068	-1.04059
				2.06607	83.0155						-0.072	-0.05339	-0.072	-1.117
				2.06757	82.499						-0.076	-0.05645	-0.076	-1.16746
				2.06907	81.9857						-0.08	-0.0602	-0.08	-1.22964
				2.07057	81.4756						-0.084	-0.06276	-0.084	-1.30125
				2.07207	80.9686						-0.088	-0.0653	-0.088	-1.43116
				2.07357	80.4649						-0.092	-0.06799	-0.092	-1.42706
				2.07508	79.9642						-0.096	-0.07005	-0.096	-1.49087
				2.07658	79.4667						-0.1	-0.07351	-0.1	-1.52706
				2.07808	78.9723
				2.07958	78.4809
				2.08108	77.9926
				2.08258	77.5074
				2.08408	77.0251
				2.08559	76.5459
				2.08709	76.0696
				2.08859	75.5963
				2.09009	75.126
				2.09159	74.6586
				2.09309	74.194
				2.09459	73.7324
				2.0961	73.2737
				2.0976	72.8178
				2.0991	72.3647
				2.1006	71.9145
				2.1021	71.467
				2.1036	71.0224
				2.10511	70.5805
				2.10661	70.1413
				2.10811	69.7049
				2.10961	69.2712
				2.11111	68.8402
				2.11261	68.4119
				2.11411	67.9863
				2.11562	67.5633
				2.11712	67.1429
				2.11862	66.7251
				2.12012	66.31
				2.12162	65.8974
				2.12312	65.4874
				2.12462	65.08
				2.12613	64.675
				2.12763	64.2726
				2.12913	63.8727
				2.13063	63.4753
				2.13213	63.0804
				2.13363	62.6879
				2.13514	62.2979
				2.13664	61.9103
				2.13814	61.5251
				2.13964	61.1423
				2.14114	60.7619
				2.14264	60.3838
				2.14414	60.0081
				2.14565	59.6347
				2.14715	59.2637
				2.14865	58.895
				2.15015	58.5285
				2.15165	58.1644
				2.15315	57.8025
				2.15465	57.4429
				2.15616	57.0855
				2.15766	56.7303
				2.15916	56.3773
				2.16066	56.0265
				2.16216	55.678
				2.16366	55.3315
				2.16517	54.9873
				2.16667	54.6451
				2.16817	54.3051
				2.16967	53.9673
				2.17117	53.6315
				2.17267	53.2978
				2.17417	52.9662
				2.17568	52.6366
				2.17718	52.3091
				2.17868	51.9837
				2.18018	51.6602
				2.18168	51.3388
				2.18318	51.0194
				2.18468	50.702
				2.18619	50.3865
				2.18769	50.073
				2.18919	49.7615
				2.19069	49.4519
				2.19219	49.1442
				2.19369	48.8384
				2.1952	48.5345
				2.1967	48.2326
				2.1982	47.9325
				2.1997	47.6342
				2.2012	47.3379
				2.2027	47.0433
				2.2042	46.7506
				2.20571	46.4598
				2.20721	46.1707
				2.20871	45.8834
				2.21021	45.5979
				2.21171	45.3142
				2.21321	45.0323
				2.21471	44.7521
				2.21622	44.4737
				2.21772	44.197
				2.21922	43.922
				2.22072	43.6487
				2.22222	43.3771
				2.22372	43.1072
				2.22523	42.839
				2.22673	42.5725
				2.22823	42.3076
				2.22973	42.0444
				2.23123	41.7828
				2.23273	41.5228
				2.23423	41.2645
				2.23574	41.0077
				2.23724	40.7526
				2.23874	40.499
				2.24024	40.2471
				2.24174	39.9966
				2.24324	39.7478
				2.24474	39.5005
				2.24625	39.2547
				2.24775	39.0105
				2.24925	38.7678
				2.25075	38.5266
				2.25225	38.2868
				2.25375	38.0486
				2.25526	37.8119
				2.25676	37.5766
				2.25826	37.3428
				2.25976	37.1105
				2.26126	36.8796
				2.26276	36.6501
				2.26426	36.4221
				2.26577	36.1955
				2.26727	35.9703
				2.26877	35.7465
				2.27027	35.5241
				2.27177	35.303
				2.27327	35.0834
				2.27477	34.8651
				2.27628	34.6482
				2.27778	34.4326
				2.27928	34.2184
				2.28078	34.0055
				2.28228	33.7939
				2.28378	33.5836
				2.28529	33.3747
				2.28679	33.167
				2.28829	32.9607
				2.28979	32.7556
				2.29129	32.5518
				2.29279	32.3493
				2.29429	32.148
				2.2958	31.948
				2.2973	31.7492
				2.2988	31.5517
				2.3003	31.3554
				2.3018	31.1603
				2.3033	30.9664
				2.3048	30.7737
				2.30631	30.5822
				2.30781	30.392
				2.30931	30.2029
				2.31081	30.0149
				2.31231	29.8282
				2.31381	29.6426
				2.31532	29.4582
				2.31682	29.2749
				2.31832	29.0928
				2.31982	28.9118
				2.32132	28.7319
				2.32282	28.5531
				2.32432	28.3754
				2.32583	28.1989
				2.32733	28.0234
				2.32883	27.8491
				2.33033	27.6758
				2.33183	27.5036
				2.33333	27.3325
				2.33483	27.1624
				2.33634	26.9934
				2.33784	26.8255
				2.33934	26.6586
				2.34084	26.4927
				2.34234	26.3279
				2.34384	26.1641
				2.34535	26.0013
				2.34685	25.8395
				2.34835	25.6787
				2.34985	25.519
				2.35135	25.3602
				2.35285	25.2024
				2.35435	25.0456
				2.35586	24.8898
				2.35736	24.7349
				2.35886	24.581
				2.36036	24.4281
				2.36186	24.2761
				2.36336	24.125
				2.36486	23.9749
				2.36637	23.8258
				2.36787	23.6775
				2.36937	23.5302
				2.37087	23.3838
				2.37237	23.2383
				2.37387	23.0937
				2.37538	22.9501
				2.37688	22.8072
				2.37838	22.6654
				2.37988	22.5243
				2.38138	22.3842
				2.38288	22.2449
				2.38438	22.1065
				2.38589	21.969
				2.38739	21.8323
				2.38889	21.6964
				2.39039	21.5615
				2.39189	21.4273
				2.39339	21.294
				2.39489	21.1615
				2.3964	21.0298
				2.3979	20.899
				2.3994	20.769
				2.4009	20.6397
				2.4024	20.5113
				2.4039	20.3837
				2.40541	20.2569
				2.40691	20.1308
				2.40841	20.0056
				2.40991	19.8811
				2.41141	19.7574
				2.41291	19.6345
				2.41441	19.5123
				2.41592	19.3909
				2.41742	19.2703
				2.41892	19.1504
				2.42042	19.0312
				2.42192	18.9128
				2.42342	18.7951
				2.42492	18.6782
				2.42643	18.562
				2.42793	18.4465
				2.42943	18.3317
				2.43093	18.2177
				2.43243	18.1043
				2.43393	17.9917
				2.43544	17.8797
				2.43694	17.7685
				2.43844	17.6579
				2.43994	17.5481
				2.44144	17.4389
				2.44294	17.3304
				2.44444	17.2226
				2.44595	17.1154
				2.44745	17.0089
				2.44895	16.9031
				2.45045	16.7979
				2.45195	16.6934
				2.45345	16.5895
				2.45495	16.4863
				2.45646	16.3837
				2.45796	16.2818
				2.45946	16.1805
				2.46096	16.0798
				2.46246	15.9798
				2.46396	15.8804
				2.46547	15.7816
				2.46697	15.6834
				2.46847	15.5858
				2.46997	15.4888
				2.47147	15.3925
				2.47297	15.2967
				2.47447	15.2015
				2.47598	15.1069
				2.47748	15.0129
				2.47898	14.9195
				2.48048	14.8267
				2.48198	14.7344
				2.48348	14.6428
				2.48498	14.5517
				2.48649	14.4611
				2.48799	14.3712
				2.48949	14.2817
				2.49099	14.1929
				2.49249	14.1046
				2.49399	14.0168
				2.4955	13.9296
				2.497	13.8429
				2.4985	13.7568
				2.5	13.6712
				2.5015	13.5861
				2.503	13.5016
				2.5045	13.4176
				2.50601	13.3341
				2.50751	13.2512
				2.50901	13.1687
				2.51051	13.0868
				2.51201	13.0054
				2.51351	12.9245
				2.51502	12.844
				2.51652	12.7641
				2.51802	12.6847
				2.51952	12.6058
				2.52102	12.5274
				2.52252	12.4494
				2.52402	12.372
				2.52553	12.295
				2.52703	12.2185
				2.52853	12.1425
				2.53003	12.0669
				2.53153	11.9918
				2.53303	11.9172
				2.53453	11.8431
				2.53604	11.7694
				2.53754	11.6961
				2.53904	11.6234
				2.54054	11.5511
				2.54204	11.4792
				2.54354	11.4078
				2.54505	11.3368
				2.54655	11.2663
				2.54805	11.1962
				2.54955	11.1265
				2.55105	11.0573
				2.55255	10.9885
				2.55405	10.9201
				2.55556	10.8522
				2.55706	10.7846
				2.55856	10.7175
				2.56006	10.6509
				2.56156	10.5846
				2.56306	10.5187
				2.56456	10.4533
				2.56607	10.3882
				2.56757	10.3236
				2.56907	10.2594
				2.57057	10.1956
				2.57207	10.1321
				2.57357	10.0691
				2.57508	10.0064
				2.57658	9.94417
				2.57808	9.8823
				2.57958	9.82081
				2.58108	9.75971
				2.58258	9.69898
				2.58408	9.63864
				2.58559	9.57867
				2.58709	9.51907
				2.58859	9.45984
				2.59009	9.40098
				2.59159	9.34249
				2.59309	9.28437
				2.59459	9.2266
				2.5961	9.16919
				2.5976	9.11214
				2.5991	9.05545
				2.6006	8.99911
				2.6021	8.94312
				2.6036	8.88747
				2.60511	8.83218
				2.60661	8.77722
				2.60811	8.72261
				2.60961	8.66834
				2.61111	8.61441
				2.61261	8.56081
				2.61411	8.50755
				2.61562	8.45461
				2.61712	8.40201
				2.61862	8.34973
				2.62012	8.29778
				2.62162	8.24616
				2.62312	8.19485
				2.62462	8.14386
				2.62613	8.09319
				2.62763	8.04284
				2.62913	7.9928
				2.63063	7.94307
				2.63213	7.89365
				2.63363	7.84453
				2.63514	7.79573
				2.63664	7.74722
				2.63814	7.69902
				2.63964	7.65112
				2.64114	7.60351
				2.64264	7.5562
				2.64414	7.50919
				2.64565	7.46247
				2.64715	7.41604
				2.64865	7.3699
				2.65015	7.32404
				2.65165	7.27847
				2.65315	7.23319
				2.65465	7.18818
				2.65616	7.14346
				2.65766	7.09902
				2.65916	7.05485
				2.66066	7.01095
				2.66216	6.96733
				2.66366	6.92398
				2.66517	6.8809
				2.66667	6.83809
				2.66817	6.79554
				2.66967	6.75326
				2.67117	6.71124
				2.67267	6.66949
				2.67417	6.62799
				2.67568	6.58675
				2.67718	6.54577
				2.67868	6.50504
				2.68018	6.46457
				2.68168	6.42435
				2.68318	6.38438
				2.68468	6.34465
				2.68619	6.30518
				2.68769	6.26595
				2.68919	6.22696
				2.69069	6.18822
				2.69219	6.14972
				2.69369	6.11146
				2.6952	6.07343
				2.6967	6.03564
				2.6982	5.99809
				2.6997	5.96077
				2.7012	5.92368
				2.7027	5.88683
				2.7042	5.8502
				2.70571	5.8138
				2.70721	5.77763
				2.70871	5.74168
				2.71021	5.70596
				2.71171	5.67045
				2.71321	5.63517
				2.71471	5.60011
				2.71622	5.56527
				2.71772	5.53064
				2.71922	5.49623
				2.72072	5.46204
				2.72222	5.42805
				2.72372	5.39428
				2.72523	5.36072
				2.72673	5.32736
				2.72823	5.29422
				2.72973	5.26128
				2.73123	5.22854
				2.73273	5.19601
				2.73423	5.16368
				2.73574	5.13155
				2.73724	5.09963
				2.73874	5.0679
				2.74024	5.03637
				2.74174	5.00503
				2.74324	4.97389
				2.74474	4.94294
				2.74625	4.91219
				2.74775	4.88163
				2.74925	4.85125
				2.75075	4.82107
				2.75225	4.79107
				2.75375	4.76126
				2.75526	4.73164
				2.75676	4.7022
				2.75826	4.67294
				2.75976	4.64387
				2.76126	4.61498
				2.76276	4.58626
				2.76426	4.55773
				2.76577	4.52937
				2.76727	4.50119
				2.76877	4.47318
				2.77027	4.44535
				2.77177	4.41769
				2.77327	4.39021
				2.77477	4.36289
				2.77628	4.33575
				2.77778	4.30877
				2.77928	4.28196
				2.78078	4.25532
				2.78228	4.22884
				2.78378	4.20253
				2.78529	4.17638
				2.78679	4.1504
				2.78829	4.12458
				2.78979	4.09891
				2.79129	4.07341
				2.79279	4.04807
				2.79429	4.02288
				2.7958	3.99785
				2.7973	3.97298
				2.7988	3.94826
				2.8003	3.92369
				2.8018	3.89928
				2.8033	3.87502
				2.8048	3.85091
				2.80631	3.82695
				2.80781	3.80314
				2.80931	3.77947
				2.81081	3.75596
				2.81231	3.73259
				2.81381	3.70937
				2.81532	3.68629
				2.81682	3.66335
				2.81832	3.64056
				2.81982	3.61791
				2.82132	3.5954
				2.82282	3.57303
				2.82432	3.5508
				2.82583	3.5287
				2.82733	3.50675
				2.82883	3.48493
				2.83033	3.46325
				2.83183	3.4417
				2.83333	3.42029
				2.83483	3.39901
				2.83634	3.37786
				2.83784	3.35684
				2.83934	3.33596
				2.84084	3.3152
				2.84234	3.29457
				2.84384	3.27407
				2.84535	3.2537
				2.84685	3.23346
				2.84835	3.21334
				2.84985	3.19335
				2.85135	3.17348
				2.85285	3.15373
				2.85435	3.13411
				2.85586	3.11461
				2.85736	3.09523
				2.85886	3.07598
				2.86036	3.05684
				2.86186	3.03782
				2.86336	3.01892
				2.86486	3.00013
				2.86637	2.98147
				2.86787	2.96292
				2.86937	2.94448
				2.87087	2.92616
				2.87237	2.90796
				2.87387	2.88986
				2.87538	2.87188
				2.87688	2.85401
				2.87838	2.83626
				2.87988	2.81861
				2.88138	2.80107
				2.88288	2.78365
				2.88438	2.76633
				2.88589	2.74911
				2.88739	2.73201
				2.88889	2.71501
				2.89039	2.69812
				2.89189	2.68133
				2.89339	2.66465
				2.89489	2.64807
				2.8964	2.63159
				2.8979	2.61522
				2.8994	2.59895
				2.9009	2.58278
				2.9024	2.56671
				2.9039	2.55074
				2.90541	2.53487
				2.90691	2.5191
				2.90841	2.50342
				2.90991	2.48785
				2.91141	2.47237
				2.91291	2.45699
				2.91441	2.4417
				2.91592	2.42651
				2.91742	2.41141
				2.91892	2.39641
				2.92042	2.3815
				2.92192	2.36668
				2.92342	2.35195
				2.92492	2.33732
				2.92643	2.32278
				2.92793	2.30833
				2.92943	2.29396
				2.93093	2.27969
				2.93243	2.26551
				2.93393	2.25141
				2.93544	2.2374
				2.93694	2.22348
				2.93844	2.20965
				2.93994	2.1959
				2.94144	2.18224
				2.94294	2.16866
				2.94444	2.15517
				2.94595	2.14176
				2.94745	2.12843
				2.94895	2.11519
				2.95045	2.10203
				2.95195	2.08895
				2.95345	2.07595
				2.95495	2.06304
				2.95646	2.0502
				2.95796	2.03745
				2.95946	2.02477
				2.96096	2.01217
				2.96246	1.99965
				2.96396	1.98721
				2.96547	1.97485
				2.96697	1.96256
				2.96847	1.95035
				2.96997	1.93821
				2.97147	1.92615
				2.97297	1.91417
				2.97447	1.90226
				2.97598	1.89042
				2.97748	1.87866
				2.97898	1.86697
				2.98048	1.85536
				2.98198	1.84381
				2.98348	1.83234
				2.98498	1.82094
				2.98649	1.80961
				2.98799	1.79835
				2.98949	1.78716
				2.99099	1.77604
				2.99249	1.76499
				2.99399	1.75401
				2.9955	1.7431
				2.997	1.73225
				2.9985	1.72148
				3	1.71076
				3.0015	1.70012
				3.003	1.68954
				3.0045	1.67903
				3.00601	1.66858
				3.00751	1.6582
				3.00901	1.64788
				3.01051	1.63763
				3.01201	1.62744
				3.01351	1.61732
				3.01502	1.60725
				3.01652	1.59725
				3.01802	1.58732
				3.01952	1.57744
				3.02102	1.56763
				3.02252	1.55787
				3.02402	1.54818
				3.02553	1.53855
				3.02703	1.52897
				3.02853	1.51946
				3.03003	1.51001
				3.03153	1.50061
				3.03303	1.49128
				3.03453	1.482
				3.03604	1.47278
				3.03754	1.46361
				3.03904	1.45451
				3.04054	1.44546
				3.04204	1.43646
				3.04354	1.42753
				3.04505	1.41864
				3.04655	1.40982
				3.04805	1.40105
				3.04955	1.39233
				3.05105	1.38367
				3.05255	1.37506
				3.05405	1.3665
				3.05556	1.358
				3.05706	1.34955
				3.05856	1.34115
				3.06006	1.33281
				3.06156	1.32452
				3.06306	1.31627
				3.06456	1.30809
				3.06607	1.29995
				3.06757	1.29186
				3.06907	1.28382
				3.07057	1.27583
				3.07207	1.26789
				3.07357	1.26001
				3.07508	1.25217
				3.07658	1.24438
				3.07808	1.23663
				3.07958	1.22894
				3.08108	1.22129
				3.08258	1.21369
				3.08408	1.20614
				3.08559	1.19864
				3.08709	1.19118
				3.08859	1.18377
				3.09009	1.1764
				3.09159	1.16908
				3.09309	1.16181
				3.09459	1.15458
				3.0961	1.1474
				3.0976	1.14026
				3.0991	1.13317
				3.1006	1.12611
				3.1021	1.11911
				3.1036	1.11215
				3.10511	1.10523
				3.10661	1.09835
				3.10811	1.09152
				3.10961	1.08472
				3.11111	1.07797
				3.11261	1.07127
				3.11411	1.0646
				3.11562	1.05798
				3.11712	1.0514
				3.11862	1.04485
				3.12012	1.03835
				3.12162	1.03189
				3.12312	1.02547
				3.12462	1.01909
				3.12613	1.01275
				3.12763	1.00645
				3.12913	1.00019
				3.13063	0.99397
				3.13213	0.98778
				3.13363	0.98164
				3.13514	0.97553
				3.13664	0.96946
				3.13814	0.96343
				3.13964	0.95743
				3.14114	0.95148
				3.14264	0.94556
				3.14414	0.93967
				3.14565	0.93383
				3.14715	0.92802
				3.14865	0.92224
				3.15015	0.9165
				3.15165	0.9108
				3.15315	0.90513
				3.15465	0.8995
				3.15616	0.89391
				3.15766	0.88834
				3.15916	0.88282
				3.16066	0.87732
				3.16216	0.87187
				3.16366	0.86644
				3.16517	0.86105
				3.16667	0.85569
				3.16817	0.85037
				3.16967	0.84508
				3.17117	0.83982
				3.17267	0.83459
				3.17417	0.8294
				3.17568	0.82424
				3.17718	0.81911
				3.17868	0.81402
				3.18018	0.80895
				3.18168	0.80392
				3.18318	0.79892
				3.18468	0.79395
				3.18619	0.78901
				3.18769	0.7841
				3.18919	0.77922
				3.19069	0.77437
				3.19219	0.76955
				3.19369	0.76476
				3.1952	0.76001
				3.1967	0.75528
				3.1982	0.75058
				3.1997	0.74591
				3.2012	0.74127
				3.2027	0.73666
				3.2042	0.73207
				3.20571	0.72752
				3.20721	0.72299
				3.20871	0.71849
				3.21021	0.71402
				3.21171	0.70958
				3.21321	0.70516
				3.21471	0.70078
				3.21622	0.69642
				3.21772	0.69208
				3.21922	0.68778
				3.22072	0.6835
				3.22222	0.67925
				3.22372	0.67502
				3.22523	0.67082
				3.22673	0.66665
				3.22823	0.6625
				3.22973	0.65838
				3.23123	0.65428
				3.23273	0.65021
				3.23423	0.64616
				3.23574	0.64214
				3.23724	0.63815
				3.23874	0.63418
				3.24024	0.63023
				3.24174	0.62631
				3.24324	0.62241
				3.24474	0.61854
				3.24625	0.61469
				3.24775	0.61087
				3.24925	0.60707
				3.25075	0.60329
				3.25225	0.59954
				3.25375	0.59581
				3.25526	0.5921
				3.25676	0.58842
				3.25826	0.58475
				3.25976	0.58112
				3.26126	0.5775
				3.26276	0.57391
				3.26426	0.57034
				3.26577	0.56679
				3.26727	0.56326
				3.26877	0.55976
				3.27027	0.55627
				3.27177	0.55281
				3.27327	0.54937
				3.27477	0.54596
				3.27628	0.54256
				3.27778	0.53918
				3.27928	0.53583
				3.28078	0.53249
				3.28228	0.52918
				3.28378	0.52589
				3.28529	0.52262
				3.28679	0.51937
				3.28829	0.51613
				3.28979	0.51292
				3.29129	0.50973
				3.29279	0.50656
				3.29429	0.50341
				3.2958	0.50028
				3.2973	0.49716
				3.2988	0.49407
				3.3003	0.491
				3.3018	0.48794
				3.3033	0.48491
				3.3048	0.48189
				3.30631	0.47889
				3.30781	0.47591
				3.30931	0.47295
				3.31081	0.47001
				3.31231	0.46708
				3.31381	0.46418
				3.31532	0.46129
				3.31682	0.45842
				3.31832	0.45557
				3.31982	0.45273
				3.32132	0.44991
				3.32282	0.44712
				3.32432	0.44433
				3.32583	0.44157
				3.32733	0.43882
				3.32883	0.43609
				3.33033	0.43338
				3.33183	0.43068
				3.33333	0.428
				3.33483	0.42534
				3.33634	0.42269
				3.33784	0.42006
				3.33934	0.41745
				3.34084	0.41485
				3.34234	0.41227
				3.34384	0.40971
				3.34535	0.40716
				3.34685	0.40462
				3.34835	0.40211
				3.34985	0.3996
				3.35135	0.39712
				3.35285	0.39465
				3.35435	0.39219
				3.35586	0.38975
				3.35736	0.38733
				3.35886	0.38492
				3.36036	0.38252
				3.36186	0.38014
				3.36336	0.37778
				3.36486	0.37543
				3.36637	0.37309
				3.36787	0.37077
				3.36937	0.36846
				3.37087	0.36617
				3.37237	0.36389
				3.37387	0.36163
				3.37538	0.35938
				3.37688	0.35714
				3.37838	0.35492
				3.37988	0.35271
				3.38138	0.35052
				3.38288	0.34834
				3.38438	0.34617
				3.38589	0.34401
				3.38739	0.34187
				3.38889	0.33975
				3.39039	0.33763
				3.39189	0.33553
				3.39339	0.33344
				3.39489	0.33137
				3.3964	0.32931
				3.3979	0.32726
				3.3994	0.32522
				3.4009	0.3232
				3.4024	0.32119
				3.4039	0.31919
				3.40541	0.3172
				3.40691	0.31523
				3.40841	0.31327
				3.40991	0.31132
				3.41141	0.30938
				3.41291	0.30746
				3.41441	0.30555
				3.41592	0.30364
				3.41742	0.30175
				3.41892	0.29988
				3.42042	0.29801
				3.42192	0.29616
				3.42342	0.29431
				3.42492	0.29248
				3.42643	0.29066
				3.42793	0.28886
				3.42943	0.28706
				3.43093	0.28527
				3.43243	0.2835
				3.43393	0.28173
				3.43544	0.27998
				3.43694	0.27824
				3.43844	0.27651
				3.43994	0.27479
				3.44144	0.27308
				3.44294	0.27138
				3.44444	0.26969
				3.44595	0.26801
				3.44745	0.26634
				3.44895	0.26469
				3.45045	0.26304
				3.45195	0.2614
				3.45345	0.25978
				3.45495	0.25816
				3.45646	0.25655
				3.45796	0.25496
				3.45946	0.25337
				3.46096	0.2518
				3.46246	0.25023
				3.46396	0.24867
				3.46547	0.24712
				3.46697	0.24559
				3.46847	0.24406
				3.46997	0.24254
				3.47147	0.24103
				3.47297	0.23953
				3.47447	0.23804
				3.47598	0.23656
				3.47748	0.23509
				3.47898	0.23363
				3.48048	0.23217
				3.48198	0.23073
				3.48348	0.22929
				3.48498	0.22787
				3.48649	0.22645
				3.48799	0.22504
				3.48949	0.22364
				3.49099	0.22225
				3.49249	0.22086
				3.49399	0.21949
				3.4955	0.21812
				3.497	0.21677
				3.4985	0.21542
				3.5	0.21408

## Sheet: Fig.4a
HCl		LiCl		KCl
Bias (V)	Current Density (A cm^-2)	Bias (V)	Current Density (A cm^-2)	Bias (V)	Current Density (A cm^-2)
-0.1	-0.18217	-0.1	-0.00149	-0.1	-0.00135
-0.099	-0.18032	-0.096	-0.00125	-0.096	-0.00112
-0.098	-0.17846	-0.092	-0.00115	-0.092	-0.00104
-0.097	-0.17663	-0.088	-0.00107	-0.088	-0.000969082
-0.096	-0.17481	-0.084	-0.00101	-0.084	-0.000911907
-0.095	-0.17289	-0.08	-0.000936165	-0.08	-0.000857832
-0.094	-0.17104	-0.076	-0.000869304	-0.076	-0.000800925
-0.093	-0.16923	-0.072	-0.000816417	-0.072	-0.000764689
-0.092	-0.16738	-0.068	-0.000760372	-0.068	-0.000722191
-0.091	-0.16553	-0.064	-0.000719218	-0.064	-0.000675323
-0.09	-0.16368	-0.06	-0.000658239	-0.06	-0.000630206
-0.089	-0.16187	-0.056	-0.000592951	-0.056	-0.000583109
-0.088	-0.15998	-0.052	-0.000560999	-0.052	-0.000559366
-0.087	-0.1581	-0.048	-0.000497849	-0.048	-0.000502424
-0.086	-0.15627	-0.044	-0.000427363	-0.044	-0.00044565
-0.085	-0.15437	-0.04	-0.000376739	-0.04	-0.000405377
-0.084	-0.15258	-0.036	-0.000336751	-0.036	-0.000364051
-0.083	-0.15068	-0.032	-0.00029985	-0.032	-0.000325068
-0.082	-0.14887	-0.028	-0.000251803	-0.028	-0.000285298
-0.081	-0.147	-0.024	-0.000197856	-0.024	-0.000238379
-0.08	-0.14516	-0.02	-0.000161742	-0.02	-0.000204193
-0.079	-0.14329	-0.016	-0.000133985	-0.016	-0.000159543
-0.078	-0.14145	-0.012	-0.000105343	-0.012	-0.000112726
-0.077	-0.13961	-0.008	-9.38902e-05	-0.008	-8.57304e-05
-0.076	-0.13773	-0.004	-3.50224e-05	-0.004	-4.06768e-05
-0.075	-0.13591	0	2.41916e-07	0	-3.10989e-07
-0.074	-0.13403	0.004	3.76331e-05	0.004	4.06062e-05
-0.073	-0.1322	0.008	6.55588e-05	0.008	9.01425e-05
-0.072	-0.1303	0.012	9.9948e-05	0.012	0.000125677
-0.071	-0.12852	0.016	0.000133938	0.016	0.000159098
-0.07	-0.12664	0.02	0.000172505	0.02	0.000202129
-0.069	-0.12478	0.024	0.000201476	0.024	0.000237636
-0.068	-0.12292	0.028	0.000229456	0.028	0.000274769
-0.067	-0.12111	0.032	0.000262797	0.032	0.000325046
-0.066	-0.11927	0.036	0.00027735	0.036	0.000335575
-0.065	-0.1174	0.04	0.000318736	0.04	0.000381112
-0.064	-0.11556	0.044	0.000349647	0.044	0.000417673
-0.063	-0.1137	0.048	0.000395678	0.048	0.000458501
-0.062	-0.11186	0.052	0.000431883	0.052	0.000496582
-0.061	-0.10999	0.056	0.000491903	0.056	0.000534205
-0.06	-0.10816	0.06	0.000509601	0.06	0.000573763
-0.059	-0.10627	0.064	0.000539045	0.064	0.0006128
-0.058	-0.10443	0.068	0.000560671	0.068	0.000655677
-0.057	-0.1026	0.072	0.000596786	0.072	0.000697621
-0.056	-0.10079	0.076	0.000624578	0.076	0.000733863
-0.055	-0.09892	0.08	0.000651217	0.08	0.000757807
-0.054	-0.09706	0.084	0.000689921	0.084	0.000804678
-0.053	-0.09517	0.088	0.000711076	0.088	0.000845043
-0.052	-0.09332	0.092	0.000730493	0.092	0.00088359
-0.051	-0.09149	0.096	0.000747258	0.096	0.000925107
-0.05	-0.08963	0.1	0.00076551	0.1	0.000964202
-0.049	-0.08778
-0.048	-0.08594
-0.047	-0.08411
-0.046	-0.08223
-0.045	-0.08037
-0.044	-0.07856
-0.043	-0.0767
-0.042	-0.07484
-0.041	-0.07301
-0.04	-0.07116
-0.039	-0.06929
-0.038	-0.06744
-0.037	-0.06558
-0.036	-0.06377
-0.035	-0.06192
-0.034	-0.06006
-0.033	-0.0582
-0.032	-0.05636
-0.031	-0.05449
-0.03	-0.05267
-0.029	-0.05078
-0.028	-0.04893
-0.027	-0.04711
-0.026	-0.04522
-0.025	-0.04337
-0.024	-0.04154
-0.023	-0.0397
-0.022	-0.03784
-0.021	-0.03601
-0.02	-0.03415
-0.019	-0.03228
-0.018	-0.03042
-0.017	-0.02857
-0.016	-0.02672
-0.015	-0.02486
-0.014	-0.023
-0.013	-0.02117
-0.012	-0.01931
-0.011	-0.01748
-0.01	-0.01564
-0.009	-0.01376
-0.008	-0.01195
-0.007	-0.01007
-0.006	-0.00823
-0.005	-0.00634
-0.004	-0.00454
-0.003	-0.00265
-0.002	-0.0008741
-0.001	0.000999001
0	0.00287
0.001	0.00468
0.002	0.00657
0.003	0.0084
0.004	0.01027
0.005	0.01217
0.006	0.01399
0.007	0.01584
0.008	0.01765
0.009	0.01948
0.01	0.02137
0.011	0.02322
0.012	0.02503
0.013	0.0269
0.014	0.02876
0.015	0.03061
0.016	0.03245
0.017	0.03428
0.018	0.03614
0.019	0.03798
0.02	0.03983
0.021	0.04167
0.022	0.04356
0.023	0.04537
0.024	0.04725
0.025	0.04911
0.026	0.05093
0.027	0.05276
0.028	0.05464
0.029	0.05647
0.03	0.05831
0.031	0.06016
0.032	0.06203
0.033	0.06385
0.034	0.06569
0.035	0.06758
0.036	0.06942
0.037	0.07129
0.038	0.07315
0.039	0.07493
0.04	0.07682
0.041	0.07867
0.042	0.0805
0.043	0.08236
0.044	0.08421
0.045	0.08605
0.046	0.08792
0.047	0.08976
0.048	0.09161
0.049	0.09344
0.05	0.09529
0.051	0.09715
0.052	0.09892
0.053	0.10081
0.054	0.10272
0.055	0.1045
0.056	0.10639
0.057	0.10824
0.058	0.11006
0.059	0.11195
0.06	0.11378
0.061	0.11564
0.062	0.11748
0.063	0.11935
0.064	0.12116
0.065	0.12301
0.066	0.12486
0.067	0.12669
0.068	0.12854
0.069	0.1304
0.07	0.13224
0.071	0.13409
0.072	0.13595
0.073	0.13782
0.074	0.13961
0.075	0.14146
0.076	0.14333
0.077	0.14514
0.078	0.14704
0.079	0.14889
0.08	0.1507
0.081	0.15252
0.082	0.15437
0.083	0.15618
0.084	0.15804
0.085	0.15993
0.086	0.16173
0.087	0.16361
0.088	0.16542
0.089	0.16732
0.09	0.16911
0.091	0.17096
0.092	0.17273
0.093	0.17462
0.094	0.17643
0.095	0.17834
0.096	0.1801
0.097	0.18192
0.098	0.18382
0.099	0.18568
0.1	0.1875

## Sheet: Fig.4b
Membrane potential (V)	Current Density (A cm^-2)
-0.1	-0.28235
-0.099	-0.27591
-0.098	-0.2694
-0.097	-0.26295
-0.096	-0.25647
-0.095	-0.25004
-0.094	-0.24361
-0.093	-0.23718
-0.092	-0.23074
-0.091	-0.22429
-0.09	-0.21789
-0.089	-0.21147
-0.088	-0.205
-0.087	-0.19854
-0.086	-0.19211
-0.085	-0.18559
-0.084	-0.17918
-0.083	-0.17274
-0.082	-0.16635
-0.081	-0.15986
-0.08	-0.15341
-0.079	-0.14701
-0.078	-0.14057
-0.077	-0.13409
-0.076	-0.12766
-0.075	-0.12123
-0.074	-0.11488
-0.073	-0.10838
-0.072	-0.10188
-0.071	-0.09551
-0.07	-0.08905
-0.069	-0.0826
-0.068	-0.07627
-0.067	-0.06978
-0.066	-0.06327
-0.065	-0.05686
-0.064	-0.05051
-0.063	-0.04395
-0.062	-0.03754
-0.061	-0.03112
-0.06	-0.02469
-0.059	-0.01829
-0.058	-0.01184
-0.057	-0.00539
-0.056	0.00107
-0.055	0.00749
-0.054	0.01389
-0.053	0.02044
-0.052	0.02676
-0.051	0.03322
-0.05	0.0397
-0.049	0.04609
-0.048	0.05257
-0.047	0.05892
-0.046	0.0654
-0.045	0.0718
-0.044	0.07823
-0.043	0.08469
-0.042	0.09112
-0.041	0.09754
-0.04	0.10396
-0.039	0.11038
-0.038	0.11684
-0.037	0.12323
-0.036	0.12963
-0.035	0.1361
-0.034	0.1425
-0.033	0.14901
-0.032	0.15536
-0.031	0.1618
-0.03	0.16827
-0.029	0.17465
-0.028	0.18114
-0.027	0.18756
-0.026	0.19397
-0.025	0.20041
-0.024	0.20674
-0.023	0.21328
-0.022	0.21973
-0.021	0.22611
-0.02	0.23254
-0.019	0.23891
-0.018	0.24537
-0.017	0.25183
-0.016	0.25832
-0.015	0.26467
-0.014	0.2711
-0.013	0.27756
-0.012	0.28405
-0.011	0.29044
-0.01	0.29692
-0.009	0.30333
-0.008	0.30971
-0.007	0.31619
-0.006	0.32256
-0.005	0.32901
-0.004	0.3354
-0.003	0.34192
-0.002	0.34832
-0.001	0.35481
0	0.36126
0.001	0.36763
0.002	0.374
0.003	0.38053
0.004	0.38691
0.005	0.39342
0.006	0.3998
0.007	0.4063
0.008	0.4128
0.009	0.41914
0.01	0.42566
0.011	0.43204
0.012	0.43843
0.013	0.44488
0.014	0.45131
0.015	0.45782
0.016	0.46429
0.017	0.47071
0.018	0.47712
0.019	0.48361
0.02	0.48993
0.021	0.49647
0.022	0.50292
0.023	0.50936
0.024	0.51577
0.025	0.52223
0.026	0.52869
0.027	0.53509
0.028	0.54157
0.029	0.54796
0.03	0.55435
0.031	0.56078
0.032	0.56722
0.033	0.57373
0.034	0.58012
0.035	0.58653
0.036	0.59299
0.037	0.59939
0.038	0.60584
0.039	0.61219
0.04	0.61872
0.041	0.62517
0.042	0.63157
0.043	0.63803
0.044	0.64438
0.045	0.65088
0.046	0.65733
0.047	0.66368
0.048	0.67022
0.049	0.67663
0.05	0.68301
0.051	0.6894
0.052	0.69589
0.053	0.70238
0.054	0.70884
0.055	0.71534
0.056	0.72178
0.057	0.72819
0.058	0.73464
0.059	0.74108
0.06	0.74761
0.061	0.75394
0.062	0.76041
0.063	0.76688
0.064	0.77352
0.065	0.77979
0.066	0.78621
0.067	0.79269
0.068	0.79916
0.069	0.80563
0.07	0.81193
0.071	0.81845
0.072	0.82485
0.073	0.83138
0.074	0.83776
0.075	0.8443
0.076	0.85081
0.077	0.85721
0.078	0.86375
0.079	0.8702
0.08	0.87668
0.081	0.88304
0.082	0.88942
0.083	0.89598
0.084	0.90236
0.085	0.9089
0.086	0.91542
0.087	0.92183
0.088	0.92833
0.089	0.93474
0.09	0.94121
0.091	0.94762
0.092	0.95412
0.093	0.96073
0.094	0.96715
0.095	0.97354
0.096	0.98007
0.097	0.98653
0.098	0.99299
0.099	0.99953
0.1	1.00603

## Sheet: Fig.4c
	DCl in D2O		HCl in H2O			H2O					KCl	LiCl
Concentration (M)	Areal Conductivity (S cm^-2)	SD (S cm^-2)	Areal Conductivity (S cm^-2)	SD (S cm^-2)		Concentration (M)	Areal Conductivity (S cm^-2)	SD (S cm^-2)		Concentration (M)	Areal Conductivity (S cm^-2)	Areal Conductivity (S cm^-2)
1	11.3045	--	17.6	--		1.76018e-07	0.00852	0.00341		0.1	0.01121	0.01029
0.1	1.11445	--	1.8478	--						0.5	0.00934	0.00781
0.01	0.10942	--	0.2	--						1	0.00813	0.00641
0.001	0.02886	0.01086	0.04211	--
0.0001	0.0086	0.00363	0.02224	--
1e-05	0.00816	0.00302	0.01523	0.00396
1e-06	0.00808	0.00267	0.01018	0.00387

## Sheet: Fig.4d
	Areal Conductivity (S cm^-2)
HCl	1.6
LiCl	0.01029
KCl	0.01121
MgCl2	0.00688
CaCl2	0.00686
RubpyCl2	0.00593

## Sheet: Fig. S4
~50nm pinhole in titania			Titania with no pinholes (x1000)
Pressure (Pa)	Helium leak rate (atoms s-1)		Pressure (Pa)	Helium leak rate (atoms s-1)
0	-3.10175e+06		0	0
1000	125144000000		1000	-25221200000
2000	250500000000		2000	-22850300000
3000	376293000000		3000	-85387900000
4000	499523000000		4000	-81058300000
5000	624245000000		5000	-98376400000
6000	756183000000		6000	-82020400000
7000	883070000000		7000	-92844300000
8000	1008150000000		8000	-143145000000
9000	1136360000000		9000	-136861000000
10000	1261200000000		10000	-113702000000
11000	1389530000000		11000	-113259000000
12000	1517380000000		12000	-114732000000
13000	1642230000000		13000	-118882000000
14000	1769590000000		14000	-117288000000
15000	1899370000000		15000	-109784000000
16000	2024330000000		16000	-83944700000
17000	2151460000000		17000	-85353500000
18000	2279910000000		18000	-68138500000
19000	2410760000000		19000	-63379400000
20000	2537050000000		20000	-44772800000
21000	2668140000000		21000	-53122600000
22000	2800440000000		22000	-57383400000
23000	2924320000000		23000	-53569300000
24000	3056620000000		24000	-48346400000
25000	3184110000000		25000	-55905900000
26000	3312800000000		26000	-61334900000
27000	3439090000000		27000	-78756100000
28000	3566570000000		28000	-83601100000
29000	3696470000000		29000	-83807200000
30000	3828770000000		30000	-99037900000
31000	3957460000000		31000	-98479500000
32000	4083740000000		32000	-96761400000
33000	4213640000000		33000	-93485700000
34000	4341130000000		34000	-92431900000
35000	4472220000000		35000	-112739000000
36000	4600910000000		36000	-109613000000
37000	4733210000000		37000	-66626600000
38000	4860700000000		38000	-78412500000
39000	4991800000000		39000	-75526200000
40000	5115680000000		40000	-74701500000
41000	5250380000000		41000	-74323500000
42000	5379070000000		42000	-84047800000
43000	5498140000000		43000	-79855700000
44000	5632840000000		44000	-90920000000
45000	5765140000000		45000	-105953000000
46000	5892630000000		46000	-94367600000
47000	6024930000000		47000	-94528000000
48000	6156030000000		48000	-98135900000
49000	6285920000000		49000	-95249500000
50000	6412210000000		50000	-93565800000
51000	6546910000000		51000	-124514000000
52000	6674400000000		52000	-123103000000
53000	6811510000000		53000	-133975000000
54000	6939000000000		54000	-119784000000
55000	7068890000000		55000	-116127000000
56000	7201190000000		56000	-113850000000
57000	7335890000000		57000	-112568000000
58000	7458570000000		58000	-122959000000
59000	7593270000000		59000	-132051000000
60000	7723170000000		60000	-135081000000
61000	7850660000000		61000	-130848000000
62000	7981750000000		62000	-123488000000
63000	8110440000000		63000	-126615000000
64000	8247550000000		64000	-149802000000
65000	8369030000000		65000	-174480000000
66000	8504940000000		66000	-198918000000
67000	8630020000000		67000	-190499000000
68000	8757510000000		68000	-207144000000
69000	8883790000000		69000	-231870000000
70000	9014890000000		70000	-230026000000
71000	9139970000000		71000	-230547000000
72000	9267460000000		72000	-259832000000
73000	9399760000000		73000	-227060000000
74000	9524840000000		74000	-232111000000
75000	9648200000000		75000	-240529000000

## Sheet: Fig.S5b
Reaction pathway	Energy (eV)
0	0
0.05	-0.00926
0.1	-0.03576
0.15	-0.07759
0.2	-0.13283
0.25	-0.19956
0.3	-0.27587
0.35	-0.35985
0.4	-0.44957
0.45	-0.54312
0.5	-0.63859
0.55	-0.73406
0.6	-0.82761
0.65	-0.91733
0.7	-1.00131
0.75	-1.07762
0.8	-1.14435
0.85	-1.19959
0.9	-1.24142
0.95	-1.26792
1	-1.27718
1.05	-1.28336
1.1	-1.30105
1.15	-1.32897
1.2	-1.36585
1.25	-1.4104
1.3	-1.46134
1.35	-1.51739
1.4	-1.57729
1.45	-1.63974
1.5	-1.70347
1.55	-1.7672
1.6	-1.82965
1.65	-1.88955
1.7	-1.9456
1.75	-1.99654
1.8	-2.04109
1.85	-2.07797
1.9	-2.10589
1.95	-2.12358
2	-2.12976
2.05	-2.12355
2.1	-2.10579
2.15	-2.07775
2.2	-2.04073
2.25	-1.996
2.3	-1.94484
2.35	-1.88856
2.4	-1.82841
2.45	-1.76571
2.5	-1.70171
2.55	-1.63772
2.6	-1.57501
2.65	-1.51487
2.7	-1.45858
2.75	-1.40743
2.8	-1.3627
2.85	-1.32567
2.9	-1.29764
2.95	-1.27987
3	-1.27367
3.05	-1.27083
3.1	-1.26271
3.15	-1.24989
3.2	-1.23296
3.25	-1.21251
3.3	-1.18912
3.35	-1.16339
3.4	-1.13589
3.45	-1.10722
3.5	-1.07796
3.55	-1.04871
3.6	-1.02004
3.65	-0.99254
3.7	-0.96681
3.75	-0.94342
3.8	-0.92297
3.85	-0.90604
3.9	-0.89322
3.95	-0.8851
4	-0.88226
4.05	-0.88518
4.1	-0.89351
4.15	-0.90667
4.2	-0.92405
4.25	-0.94505
4.3	-0.96906
4.35	-0.99548
4.4	-1.02371
4.45	-1.05315
4.5	-1.08319
4.55	-1.11323
4.6	-1.14266
4.65	-1.17089
4.7	-1.19731
4.75	-1.22132
4.8	-1.24232
4.85	-1.2597
4.9	-1.27286
4.95	-1.2812
5	-1.28411
5.05	-1.29017
5.1	-1.3075
5.15	-1.33485
5.2	-1.37097
5.25	-1.41461
5.3	-1.46451
5.35	-1.51943
5.4	-1.5781
5.45	-1.63928
5.5	-1.70171
5.55	-1.76414
5.6	-1.82531
5.65	-1.88399
5.7	-1.9389
5.75	-1.9888
5.8	-2.03244
5.85	-2.06856
5.9	-2.09591
5.95	-2.11324
6	-2.1193
6.05	-2.11316
6.1	-2.09559
6.15	-2.06787
6.2	-2.03125
6.25	-1.98702
6.3	-1.93643
6.35	-1.88077
6.4	-1.82129
6.45	-1.75928
6.5	-1.696
6.55	-1.63271
6.6	-1.5707
6.65	-1.51122
6.7	-1.45556
6.75	-1.40497
6.8	-1.36074
6.85	-1.32412
6.9	-1.2964
6.95	-1.27883
7	-1.27269
7.05	-1.26347
7.1	-1.23708
7.15	-1.19543
7.2	-1.14042
7.25	-1.07396
7.3	-0.99797
7.35	-0.91434
7.4	-0.82499
7.45	-0.73183
7.5	-0.63676
7.55	-0.54168
7.6	-0.44852
7.65	-0.35917
7.7	-0.27554
7.75	-0.19955
7.8	-0.13309
7.85	-0.07809
7.9	-0.03643
7.95	-0.01004
8	-0.00082

[truncated: 6 more sheets: Fig.S5c, Fig.S6a, Fig.S6b, Fig.S7, Fig.S8, Fig.S9]
